# Supplementary material for: IST-Yeasts CC: A Newly Established Culture Collection of Yeasts of Biotechnological Potential, Isolated from Algae Associated-Environments
Source: Bioengineering (Basel). 2026 Jul 14;13(7):807. doi: 10.3390/bioengineering13070807 (PMC13404600; doi:10.3390/bioengineering13070807)
Supplement: Supplementary file 1 [file bioengineering-13-00807-s001.zip]

Archive with 1 entries (1 files):
- bioengineering-4405132-supplementary.pdf
